# Supplementary material for: Pre-clinical investigation of astatine-211-parthanatine for high-risk neuroblastoma
Source: Commun Biol. 2022 Nov 17;5:1260. doi: 10.1038/s42003-022-04209-8 (PMC9671962; doi:10.1038/s42003-022-04209-8)
Supplement: Supplementary file 4 — Supplementary Data 1 [file 42003_2022_4209_MOESM4_ESM.xlsx]

## Sheet: Figure 1C
	Tumor response (% growth from study initiation at ~ 200 mm3)
	Dose level (MBq/kg/fraction x 4 fractions)
	36	24	12	Control1	Control2
COG-N-426x-FELIX	-100	-100		700
COG-N-426x-FELIX	-100	-100		500
COG-N-519x	-100	-83.871	-46.1538	452.941	594.444
COG-N-519x	-100	-100	-36.8421	947.059	335
COG-N-471x	-100			712
COG-N-471x	-100			1080
NB-1643x	-95.4545			353.333
NB-1643x	-100			400
NB-SDx	-96.9697	-80.9524		830.435
NB-SDx	-85.7143	-80		519.048
COG-N-453x	-100	-100	25	488.462
COG-N-453x	-100	-90.323	-63.158	850
COG-N-440x	-100	-95.833	-72.727	351.724	115.789
COG-N-440x	-100	-100	-75.758	218.519	225
NB-EBC1x	-100	-100		485.714	1310
NB-EBC1x	-100	-100
COG-N-415x	-100	-80.7692	74.1936	610.345	594.444
COG-N-415x	-94.4444	-84.6154	-21.7391	576.471
COG-N-421x	-100			318.75
COG-N-421x	-100			160
NB-1691x	-100			611.111
NB-1691x	-100			968.75
	RED shows animals excluded from analysis

## Sheet: Figure 1D 
	EFS by AOC method (Days)
	Dose level (MBq/kg/fraction x 4 fractions)
	36	24	12	Control
COG-N-426x-FELIX	104.134			6.07649
COG-N-426x-FELIX	104.127	103		11.8137
COG-N-519x	82.4108	28.2857	22.7688	10.9351
COG-N-519x	100.511	42.6471	33.292	8.88206
COG-N-471x	64.9075			7.72844
COG-N-471x	83.4773			6.3426
NB-1643x	90.5782			16.4669
NB-1643x	76.6342			21.5429
NB-SDx	59.408	44.0589		7.52796
NB-SDx	51.1551	46.4742		10.5418
COG-N-453x	48.6067	43.7943	19.5598	9.431
COG-N-453x	52.9347	33.4459	22.4877	7.17997
COG-N-440x	78.8444	50.2168	28.3679	10.6431
COG-N-440x	65.1924	42.5399	26.6227	14.9386
NB-EBC1x	90.485			12.0769
NB-EBC1x	97.6925			9.4262
COG-N-415x	38.3761	27.5972	14.1951	6.32526
COG-N-415x	73.0746	26.9655	16.6777	4.64271
COG-N-421x	61.4391			13.0033
COG-N-421x	76.0056			15.5025
NB-1691x	50.9799			10.1676
NB-1691x	78.469			9.22337
	RED shows animals excluded from analysis

## Sheet: Figure 1E
COG-N-426x-FELIX tumor re-challenge (24 MBq/kg/fraction x 4 at study initaition and relapse)
	Weeks	Tumor Volume (cm3)
Treated	0	0.25
Treated	0.4	0.2
Treated	0.9	0.05
Treated	1.3	0.08
	1.9	0.01
	2.3	0.01
	2.9	0
	3.4	0.01
	3.9	0
	4.4	0
	4.9	0
	5.3	0
	5.9	0
	6.3	0.02
	6.9	0.19
	7.3	0.13
	7.9	0.03
	8.3	0.02
	8.9	0
	9.3	0
	9.9	0
	10.3	0
	10.9	0
	11.3	0
	11.9	0
	12.3	0
	12.9	0
	13.3	0
	13.9	0
	14.3	0
	14.9	0
NBEBC1 tumor re-challenge (24 MBq/kg/fraction x 4 at study initaition and relapse)
	Weeks	Tumor Volume (cm3)
Treated	0	0.17
Treated	0.6	0.28
Treated	1.1	0.24
Treated	1.6	0.04
	2	0.01
	2.6	0
	3.1	0
	3.6	0
	4.1	0
	4.6	0
	5	0.05
	5.6	0.32
Treated	6	0.41
Treated	6.6	1.05
Treated	7	0.73
Treated	7.6	0.34
	8	0.16
	8.6	0.03
	9	0.07
	9.6	0.07
	10	0
	10.6	0
	11	0
	11.6	0
	12	0
	12.6	0.02
	13	0.06
	13.6	0.34
	14	0.98

## Sheet: Figure 1F
		Percent Body Weight from study initiation
				12 MBq/kg/fraction x 4		24 MBq/kg/fraction x 4		36 MBq/kg/fraction x 4
	Weeks	NBSD-control	NBSD-control			NBSD-650	NBSD-650	NBSD-975	NBSD-975
NBSD	0	100	100			100	100	100	100
	0.4	102.336	102.15			96.1723	95.9276	98.2379	96.9697
	1	98.5981	101.613			96.1723	94.5701	94.2731	94.9495
	1.6	102.804	105.376			95.2153	90.4977	89.4273	91.4141
	2	107.009	107.527			91.866	87.7828	84.141	85.3535
	2.6		110.215			90.4306	91.4027	84.141	86.3636
	3		117.204			94.7368	92.3077	81.9383	87.8788
	3.6					95.2153	92.7602	81.4978	88.3838
	4					98.0861	95.9276	84.5815	88.8889
	4.6					98.5646	93.2127	83.2599	88.3838
	5					99.0431	96.3801	85.9031	92.4242
	5.6					102.871	100.905	88.5463	93.4343
	6					102.392	100.905	87.2247	93.9394
	6.6					100.478	101.81	88.5463	97.9798
	7					100	101.81	88.1057	95.9596
	7.6					104.785	103.62	87.2247	95.4545
	8					109.569	106.787	87.6652	100.505
	8.6					111.483	109.05	90.7489	101.515
	9							92.9515
	9.6							93.8326
	10							96.4758
	10.6							96.9
	11							97.7
		COG453-control	COG453-control	COG453-325	COG453-325	COG453-650	COG453-650	COG453-950	COG453-950
COG453	0	100	100	100	100	100	100	100	100
	0.4	99.53	99.53	98.63	98.67	91.34	83.42	95.18	96.23
	1	96.24	100.95	97.26	97.33	91.34	94.01	94.74	92.45
	1.4	100	106.64	100	99.56	84.85	96.31	87.28	90.09
	2	104.23	113.27	100.91	101.33	83.55	91.71
	2.4	110.33						89.04	86.32
	2.6			98.63	98.22	84.85	93.55		87.26
	3			104.57	103.56	84.42	94.01	87.72	87.74
	3.4							89.91
	3.6			108.68	102.67	84.85	93.09		85.38
	4			108.22	107.11	85.71	94.93	88.6
	4.6			114.16	109.78	86.58	96.31		89.15
	5					90.91	101.38	89.47	87.26
	5.4							90.35	89.62
	5.6					91.77	105.07		91.98
	6					96.54	105.07	90.79	93.4
	6.4							91.67	93.4
	6.6					96.97	106.45		96.23
	7					95.24	107.83	95.61	93.87
	7.4							100.44	94.81
	7.6					95.24			98.11
	8					94.81		99.12	100.94
	8.4							100.88
	8.6					93.94
	9							100
		COG440-control	COG440-control	COG440-325	COG440-325
COG440	0	100	100	100	100
	0.6	104.95	103.86	92.31	93.03
	1	103.15	102.15	88.24	89.55
	1.6	105.41	109.87	90.05	87.06
	2	106.76	108.15	84.62	84.08
	2.6	110.36	115.45	85.97	86.57
	3	110.36	118.03	85.97	78.61
	3.6	116.22	122.32	86.88	87.56
	4	118.92	122.32	92.31	90.55
	4.7	121.62		95.93	99
	5			98.19	97.01
	5.6			94.57	100
	6			95.93	103.48
	6.6			92.31	102.49
	7.6			95.48	100.5
	8			96.83	104.95
	8.6			95.46	101.97
	9			89.14	102.49
	9.6			97.29	102.49
	10.6			98.64	110.45
	11			98.19	113.93
	12			106.79	111.76
	13
	13.6
		COG440-control	COG440-control	COG440-650	COG440-650	COG440-975	COG440-975
COG440	0	100	100	100	100	100	100
	0.4	119.5	108.6	95.95	94.32	98.41	100.93
	1	126	113.57	85.02	90.83	94.71	93.98
	1.4	133.5	114.93	90.28	93.45	90.48	89.81
	2	137	119	86.64	89.96	89.95	78.24
	2.4			91.9	95.63	91.53	88.43
	3			89.88	96.94	93.12	88.89
	3.4			87.45	94.76	94.18	88.89
	4			90.69	98.69	94.18	91.67
	4.4			93.93	100.44	96.3	90.74
	5			97.98	105.24	96.3	89.81
	5.4			101.62	107.42	95.77	93.52
	6					96.83	94.91
	6.4					102.65	98.15
	7					100.53	96.76
	7.4					104.76	100.93
	8					108.47	104.63
	8.4					110.58
		COG415-control	COG415-control	COG415-325	COG415-325	COG415-650	COG415-650
COG415	0	100	100	100	100	100	100
	0.4	104	108	100.48	95.77	102.79	99.52
	1	105.67	111.25	100.97	94.84	96.74	92.82
	1.4	106.9	119.5	100	92.96	92.56	90.43
	2	107.88	119.5	97.58	92.96	90.23	87.56
	2.4			103.86	98.12	93.49	92.34
	3			102.42	99.53	100.93	99.04
	3.4			108.7	102.35	100	96.65
	4			111.11	110.33	102.33	99.04
	4.4					106.05	102.39
	5					107.44	96.65
	5.4					111.63	101.91
	6						104.31
		COG415-control	COG415-control	COG415-975	COG415-975
COG415	0	100	100	100	100
	0.4	101.91	101.42	94.07	98.23
	1	108.61	105.21	84.75	90.71
	1.4	115.31	114.22	80.51	90.27
	2	118.66	115.64	72.88	79.65
	2.4	121.53	121.8	77.97	83.63
	3	132.54	130.33	80.08	81.86
	3.4			75.42	81.42
	4			80.93	80.09
	4.4			82.2	82.3
	5			88.56	88.05
	5.4			88.98	91.59
	6.1			96.19	92.48
	6.4			94.07	90.71
	7			99.58	93.36
	7.4			101.27	93.36
	8				95.48
	8.9				100.44
	9.4				100.88
	10				101.77
	10.4				103.98
	11				107.08
	12				105.31
		COG519-control	COG519-control	COG519-325	COG519-325	COG519-650	COG519-650
COG519	0	100	100	100	100	100	100
	0.4	100	97.94	100	97.98	97.69	96.86
	1	101.42	99.48	93.83	96.97	95.37	97.38
	1.4	100.47	106.19	95.59	94.95	91.67	94.79
	2	104.72	107.22	91.63	95.96	88.43	90.05
	2.4	107	120.1	92.02	97.47	94.91	95.81
	3	117	124.74	94.71	96.46	89.81	89.53
	3.4			95.15	98.48	96.3	94.24
	4			101.76	103.54	98.61	95.29
	4.4			103.08	102.02	98.61	98.95
	5			104.41	106.57	100.93	92.67
	5.4				109.09	109.26	98.43
	6				112.6	110.19	96.86
	6.4						96.34
	7						100.52
	7.4						106.28
	8						108.9
		COG519-control	COG519-control	COG519-975	COG519-975
COG519	0	100	100	100	100
	0.6	103.8	103.35	98	99.63
	1	101.27	103.35	90.8	89.74
	1.6	103.38	102.51	90	84.62
	2	106.75	106.69	84	78.02
	2.7	113.08	115.06	84.8	80.95
	3	118.14	120.08	87.2	79.85
	3.6	121.52	126.36	86	78.39
	4	122.78	129.29	87.6	80.59
	4.6			87.2	80.59
	5			86	78.39
	6			87.6	79.49
	6.4			90	80.95
	7			91.2	83.88
	7.4			90	83.15
	8			90.4	80.95
	9			96	83.88
	9.4			98.4	84.98
	10.4			92	76.92
	11.4			93.2	79.85
	12.4			95.6	80.22
	13.4			98.4	82.05
	14.6			111	82.05
		COG471-control	COG471-control	COG471-975	COG471-975
COG471	0	100	100	100	100
	0.6	100	98.64	95	99
	1	101.38	101.81	90	95
	1.6	108.26	107.24	81	85
	2	112.84	110.86	79	75
	2.6			82	77
	3			79	81
	3.7			84	81
	4			82	85
	4.6			85	86
	5			86	87
	5.6			85	93
	6.6			86	91
	7			87	93
	7.6			87	93
	8			88	93
	8.6			88	90
	9.6			74	87
	10.4				94
	11.4				96
	12.4				100
	13.4				101
	14.6				108
		COG421-control	COG421-control	COG421-975	COG421-975
COG421	0	100	100	100	100
	0.7	101.58	101.89	96	90
	1	105.79	104.25	90	88
	1.6	110	107.55	85	82
	2	106.32	105.66	88	82
	2.6	115.79	114.15	86	83
	3.6	117.89	115.09	87	82
	4		118.87	91	85
	4.6			93	83
	5			91	84
	5.6			90	85
	6.6			94	83
	7			91	83
	8			100	93
	9			99	97
	10			100	90
	11			106	97
	11.6				97
		COG1691-control	COG1691-control	COG1691-975	COG1691-975
COG1691	0	100	100	100	100
	0.6	103.27	102.69	100	96
	1	103.74	100.9	89	94
	1.6	104.21	105.83	95	90
	2	111.68	111.66	93	87
	2.6	112.15	112.11	94	86
	3.1			96	88
	3.4			96	87
	4			96	93
	4.4			100	90
	5			98	94
	6			97	95
	6.4			106	96
	7			100	102
	7.6			107	96
	8			114	100
	8.6			101	94
	9.6			101	97
	10			101	99
		COG1643-control	COG1643-control	COG1643-975	COG1643-975
COG1643	0	100	100	100	100
	0.6	102.885	100	100	92
	1	100	101.442	101	78
	1.7	100	101.442	98	76
	2	110.096	101.538	89	68
	2.6	111.538	105	98	75
	3	113.942	105.385	95	78
	3.6	114.904	105	92	73
	4.6	115.385	106.923	97	76
	5	120.192	107.308	104	71
	5.6			92	75
	6			102	74
	6.6			95	69
	7.6			99	80
	8			98	72
	9			103	83
	10			100	72
	11			104
	12			102
	13.1			99
		Felix-control	Felix-control	*Felix-650	Felix-650	Felix-975	Felix-975
Felix	0	100	100	100	100	100	100
	0.4	103.16	103.6	101.54	96.77	104.15	88.68
	0.9	103.16	104.27	99.53	90.32	87.56	85.38
	1.3	106.84	105.49	95.79	88.02	85.49	82.55
	1.9	112.11	111.59	87.85	83.87	83.42	80.19
	2.3		118.29	91.12	83.41	86.01	84.43
	2.9			96.26	84.79	89.12	84.43
	3.4			100.47	87.56	86.01	85.38
	3.9			98.6	85.71	86.53	87.74
	4.4			108.41	94.01	88.08	87.74
	4.9			107.01	91.24	89.64	89.62
	5.3			105.61	89.86	94.3	94.81
	5.9			106.54	94.01	91.1	92.92
	6.3			104.67	94.01	91.19	91.98
	6.9			99.53	86.64	92.75	90
	7.3			98.6	87.1	92.75	89.15
	7.9			97.2	90.78	93.78	92.45
	8.3			92.52	90.78	93.78	92.92
	8.9			92.52	88.94	93.26	90.57
	9.3			93.46	92.17	92.75	90.09
	9.9			92.99	94.01	90.67	87.26
	10.3			94.86	91.71	92.23	87.26
	10.9			96.26	95.85	91.71	87.26
	11.3			101.87	97.24	92.23	89.62
	11.9			96.73	101.38	92.23	87.74
	12.3			94.86	97.7	93.78	86.32
	12.9			95.79	96.77	91.71	85.85
	13.3			94.39	94.93	92.23	88.21
	13.9			97.66	102.76	94.3	86.79
	14.3			97.66	97.24	94.82	88.21
		EBC1-control	EBC1-control	*EBC1-650	*EBC1-650	EBC1-975	EBC1-975
EBC1	0	100	100	100	100	100	100
	0.6	103	101.46	100.47	93.99	96.53	96.51
	1.1	104	104.88	90.09	88.52	93.07	87.77
	1.6	111	112.68	88.68	84.7	89.6	84.28
	2	117.5	112.2	83.02	81.97	84.16	82.53
	2.6			85.38	86.89	79.21	80.35
	3.1			84.91	84.7	83.17	81.22
	3.6			86.32	86.89	85.15	80.79
	4.1			88.68	90.71	88.61	85.59
	4.6			88.68	90.71	88.61	88.65
	5			92.92	93.99	90.1	91.27
	5.6			98.58	94.54	89.6	87.34
	6			97.64	98.36	93.07	91.27
	6.6			85.38	97.27	91.58	93.89
	7			85.38	96.17	95.05	94.32
	7.6			83.49	93.99	88.12	89.96
	8			82.55	81.97	99.01	94.76
	8.6			86.79	79.78	93.07	89.96
	9			89.15	76.5	94.55	89.96
	9.6			89.15		94.55	89.96
	10			88.21		95.05	89.08
	10.6			89.15		94.55	87.77
	11			90.57		92.08	87.77
	11.6			87.26		96.04	86.9
	12			86.32		98.02	87.77
	12.6			85.85		96.53	86.9
	13			85.38		97.03	88.65
	13.6			91.04		95.54	86.46
	14			94.34		103.47	91.27
		*re-challenged with 4 additional fractions at time of relapse
		RED shows animals removed from study due to weight loss > 20% from study initiation

## Sheet: Figure 3B
Blood toxicity - dose escalation 4 dose fractions
Platelets (K/uL)				WBC				Neutrophils				Lymphocytes
Control	36 MBq/kg	48 MBq/kg	60 MBq/kg	Control	36 MBq/kg	48 MBq/kg	60 MBq/kg	Control	36 MBq/kg	48 MBq/kg	60 MBq/kg	Control	36 MBq/kg	48 MBq/kg	60 MBq/kg
1271	263	200	112	3.34	0.78	0.5	0.14	0.23	0.42	0.24		2.95	0.28	0.14
1150	99	160	166	5.22	0.26	0.6	0.76	0.57		0.18	0.41	4.28		0.29	0.28
	201	240	138		0.58	0.36	0.44		0.22	0.26	0.09		0.26	0.08	0.29
1098	158	190	165	2.78	0.62	0.26	1.42	0.05	0.16	0.09	0.71	2.66	0.38	0.12	0.41
1322	200	133	116	3.78	0.7	0.48	0.22	0.14	0.34	0.13	0.08	3.51	0.27	0.25	0.11
307				22.58*				1.99				19.63*
849				5.78				0.67				4.82
866				2.6				0.34				2.22
294				30.46*				3.24				25.84*
709				2.92				0.36				2.38
1659				6.26				0.5				5.37
2320				4.2				0.17				3.88
1536				4.04				0.24				3.56
1943				2.72				0.19				2.41

## Sheet: Figure 3C
Marrow toxicity - dose escalation 4 dose fractions
GEMM (CFU)				GM (CFU)
Control	36 MBq/kg	48 MBq/kg	60 MBq/kg	Control	36 MBq/kg	48 MBq/kg	60 MBq/kg
13	8	3	2	42	13	12	8
11	8	6	7	42	9	6	7
15	7	6	2	27	9	7	4
14	5	6	6	26	9	5	8
7	9	5	4	53	15	5	5
2	7	12	2	42	15	1	5
4	3	5	3	37	15	5	5
7	2	7	8	29	10	2	5
12	8	3			23	1
4.5	14	3			23	2
6.5
9.5
10.5

## Sheet: Figure 3D
Marrow toxicity recovery after 2 dose fractions at 36 MBq/kg.fraction
GEMM (CFU)				GM (CFU)
Control	72 hrs	2 wk	4 wk	Control	72 hrs	2 wk	4 wk
14	4	3	4	42	18	42	22
4.5	6	6	7.5	47	15	29	36.5
4	3	8	6	26	10.5	40	33
9.5	5	7.5	4	37	21	31	24
10.5	4.5	3	5	40	28.5	15	38
7				27	42
6.5				49.5
11				46
7				29
13				42
15				53
12				52
2
